# Supplementary material for: Biological Risk Assessment of Three Dental Composite Materials following Gas Plasma Exposure
Source: Molecules. 2022 Jul 15;27(14):4519. doi: 10.3390/molecules27144519 (PMC9322037; doi:10.3390/molecules27144519)
Supplement: Supplementary file 1 [file molecules-27-04519-s001.zip]

Archive with 1 entries (1 files):
- molecules-1817429-supplementary.pdf
